# Supplementary material for: Neuronal substrates of egg-laying behaviour at the abdominal ganglion of Drosophila melanogaster
Source: Sci Rep. 2023 Dec 11;13:21941. doi: 10.1038/s41598-023-48109-1 (PMC10713638; doi:10.1038/s41598-023-48109-1)
Supplement: Supplementary file 11 — Supplementary Table 2. [file 41598_2023_48109_MOESM11_ESM.xlsx]

## Sheet: Sheet1
Figure	Genoype	Genotype Shorthand
1	Canton S	wild type
2a-j	Control: w-; empty-p65-AD(attp40) / +; dsxDBD / 20XUAS-IVS-CsChrimson-mVenus(attp2) Test:w-; VT038154-p65-AD(attp40) / +; dsxDBD / 20XUAS-IVS-CsChrimson-mVenus(attp2)	empty control > CsChrimson OvAbg > CsChrimson
2k-m	Control: w- / DL; empty-p65-AD(attp40) / +; dsxDBD / 10XUAS-IVS-eGFPKir2.1 Test: w- / DL; VT038154-p65-AD(attp40) / +; dsxDBD / 10XUAS-IVS-eGFPKir2.1	empty control > Kir2.1 OvAbg > Kir2.1
3	Control: w-; empty-p65-AD(attp40) / +; dsxDBD / 20xUAS-GtACR1(attp2) Test: w-; VT038154-p65-AD(attp40) / +; dsxDBD / 20xUAS-GtACR1(attp2)	empty control > GtACR1 OvAbg > GtACR1
4a-c	Control: w-; empty-p65-AD(attp40) / 8xLexaop2-FLP; dsxDBD, 20XUAS-FRT-stop-FRT-CsChrimson-mVenus(attp2) / Gad1-LexA:QFAD (MI09277) Test: w-; VT038154-p65-AD(attp40) / 8xLexaop2-FLP; dsxDBD, 20XUAS-FRT-stop-FRT-CsChrimson-mVenus(attp2) / Gad1 LexA:QFAD (MI09277)	empty control > CsChrimson OvAbg/Gad1 > CsChrimson
4d-m	Control: w-; empty-p65-AD(attp40), UAS>Stop>Kir2.1-EGFP(VIE-19A) / 8xLexaop2-FLP(attp40); dsxDBD / Gad1-LexA:QFAD (MI09277) Test: w-; VT038154-p65-AD(attp40), UAS>Stop>Kir2.1-EGFP(VIE-19A) / 8xLexaop2-FLP(attp40); dsxDBD / Gad1-LexA:QFAD (MI09277)	empty control > Kir2.1 OvAbg/Gad1 > Kir2.1
4n-p	Control: w-; empty-p65-AD(attp40) / 8xLexaop2-FLP; dsxDBD, 20XUAS-FRT-stop-FRT-CsChrimson-mVenus(attp2) / Gad1-LexA:QFAD (MI09277) Test: w-; VT038154-p65-AD(attp40) / 8xLexaop2-FLP; dsxDBD, 20XUAS-FRT-stop-FRT-CsChrimson-mVenus(attp2) / Gad1-LexA:QFAD (MI09277)	empty control > CsChrimson OvAbg/Gad1 > CsChrimson
5a-c	Control: w-; empty-p65-AD(attp40) / 8xLexaop2-FLP(attp40); dsxDBD, 20XUAS-FRT-stop-FRT-CsChrimson-mVenus(attp2) / ChaT-LexA:QFAD (MI04508) Test: w-; VT038154-p65-AD(attp40) / 8xLexaop2-FLP(attp40); dsxDBD, 20XUAS-FRT-stop-FRT-CsChrimson-mVenus(attp2) / ChaT-LexA:QFAD (MI04508)	empty control > CsChrimson OvAbg/Cha > CsChrimson
5d and e	Control: w-; empty-p65-AD(attp40), UAS>Stop>Kir2.1-EGFP(VIE-19A) / 8xLexaop2-FLP(attp40); dsxDBD / ChaT-LexA:QFAD (MI04508) Test: w-; VT038154-p65-AD(attp40), UAS>Stop>Kir2.1-EGFP(VIE-19A) / 8xLexaop2-FLP(attp40); dsxDBD / ChaT-LexA:QFAD (MI04508)	empty control > Kir2.1 OvAbg/Cha > Kir2.1
5f-i	Control: w-; empty-p65-AD(attp40) / 8xLexaop2-FLP(attp40); dsxDBD, 20XUAS-FRT-stop-FRT-CsChrimson-mVenus(attp2) / ChaT-LexA:QFAD (MI04508) Test: w-; VT038154-p65-AD(attp40) / 8xLexaop2-FLP(attp40); dsxDBD, 20XUAS-FRT-stop-FRT-CsChrimson-mVenus(attp2) / ChaT-LexA:QFAD (MI04508)	empty control > CsChrimson OvAbg/Cha > CsChrimson
5j	1. w-; VT038154-p65-AD(attp40) / +; dsxDBD / 20XUAS-IVS-CsChrimson-mVenus(attp2) 2. w-; VT038154-p65-AD(attp40) / 8xLexaop2-FLP(attp40); dsxDBD, 20XUAS-FRT-stop-FRT-CsChrimson-mVenus(attp2) / ChaT-LexA:QFAD (MI04508)	OvAbg > CsChrimson OvAbg/Cha > CsChrimson
6a-e	Control: w-; empty-p65-AD(attp40) / VGlut-LexA:QFAD (MI04979); dsxDBD, 20XUAS-FRT-stop-FRT-CsChrimson-mVenus(attp2) / 8xLexaop2-FLP(attp2) Test: w-; VT038154-p65-AD(attp40) / VGlut-LexA:QFAD (MI04979); dsxDBD, 20XUAS-FRT-stop-FRT-CsChrimson-mVenus(attp2) / 8xLexaop2-FLP(attp2)	empty control > CsChrimson OvAbg/VGlut > CsChrimson
6f-l	Control: w-; empty-p65-AD(attp40), UAS>Stop>Kir2.1-EGFP(VIE-19A) / VGlut-LexA:QFAD (MI04979); dsxDBD / 8xLexaop2-FLP(attp2) Test: w-; VT038154-p65-AD(attp40), UAS>Stop>Kir2.1-EGFP(VIE-19A) / VGlut-LexA:QFAD (MI04979); dsxDBD / 8xLexaop2-FLP(attp2)	empty control > Kir2.1 OvAbg/VGlut > Kir2.1
7a	w-; VT038154-LexA(attp40) / CyO; VT040574-GAL4(attp2) / 13XLexAop2-post-t-GRASP(attP2), 20XUAS-pre-t-GRASP(VK00027)	GRASP VT038154-LexA with oviDNs
7b	w-; VT038154-LexA(attp40) / CyO; nSyb-GAL4-GAL4(attp2) / 13XLexAop2-post-t-GRASP(attP2), 20XUAS-pre-t-GRASP(VK00027)	GRASP VT038154-LexA with oviDNs
7c	w-; VT038154-LexA(attp40) / CyO; 13XLexAop2-post-t-GRASP(attP2), 20XUAS-pre-t-GRASP(VK00027) / Tm6b or MKRS	GRASP VT038154-LexA with oviDNs
7d	w-; If / CyO; VT040574-GAL4(attp2) / 13XLexAop2-post-t-GRASP(attP2), 20XUAS-pre-t-GRASP(VK00027)	GRASP VT038154-LexA with oviDNs
7e	w-; VT038154-LexA(attp40) / CyO; VT040574-GAL4(attp2) / 20XUAS-post-t-GRASP(attP2), 13XLexAop2-pre-t-GRASP(VK00027)	GRASP VT038154-LexA with oviDNs
7f	w-; VT038154-LexA(attp40) / CyO; nSyb-GAL4-GAL4(attp2) / 20XUAS-post-t-GRASP(attP2), 13XLexAop2-pre-t-GRASP(VK00027)	GRASP VT038154-LexA with oviDNs
7g	w-; VT038154-LexA(attp40) / CyO; 20XUAS-post-t-GRASP(attP2), 13XLexAop2-pre-t-GRASP(VK00027) / Tm6b or MKRS	GRASP VT038154-LexA with oviDNs
7h	w-; If / CyO; VT040574-GAL4(attp2) / 20XUAS-post-t-GRASP(attP2), 13XLexAop2-pre-t-GRASP(VK00027)	GRASP VT038154-LexA with oviDNs
7i and j	1. w-; +; VT040574-GAL4(attp2) / 20XUAS-IVS-CsChrimson-mVenus(attp2) 2. w-; VT038154-LexA(attp40) / LexAop-Kir2.1(VIE-260b); VT040574-GAL4(attp2) / 20XUAS-IVS-CsChrimson-mVenus(attp2)	oviDN-GAL4 activation oviDN-GAL4 act + VT038154-LexA sil
Supplementary Fig. 1a-b	a. y1w-; UAS-mCD8::GFP ; nSyb-GAL4 b. w-; VT038154-p65-AD(attp40) / +; dsxDBD / 20XUAS-IVS-CsChrimson-mVenus(attp2)	nSyb-GAL4 > GFP OvAbg > CsChrimson
Supplementary Fig. 1c-k	w-; VT038154-p65-AD(attp40) / UAS-Synaptotagmin-EGFP, UAS-DenMark2-mCherry; dsxDBD / +	Neuronal Polarity OvAbg > Synaptotagmin and DenMark2
Supplementary Fig. 1l-n	w-, 20xUAS-CsChrimson-mVenus(attP18); VT038154-p65-AD(attp40) / +; dsxDBD / +	OvAbg > CsChrimson
Supplementary Fig. 1o-p	Control: w-; empty-p65-AD(attp40) / +; dsxDBD / 20XUAS-IVS-CsChrimson-mVenus(attp2) Test: w-; VT038154-p65-AD(attp40) / +; dsxDBD / 20XUAS-IVS-CsChrimson-mVenus(attp2)	empty control > CsChrimson OvAbg > CsChrimson
Supplementary Fig. 1q	Control: w- / DL; empty-p65-AD(attp40) / +; dsxDBD / 10XUAS-IVS-eGFPKir2.1 Test: w- / DL; VT038154-p65-AD(attp40) / +; dsxDBD / 10XUAS-IVS-eGFPKir2.1	empty control > Kir2.1 OvAbg > Kir2.1
Supplementary Figure 2a-f	w-; VT038154-p65-AD(attp40) / CyO; dsxDBD, 20XUAS-IVS-CsChrimson-mVenus(attp2) / Tm6b	OvAbg > CsChrimson
Supplementary Figure 2g-j	w-; VT038154-p65-AD(attp40) / TH-FLP; dsxDBD, 20xUAS-FRT-stop-FRT-CsChrimson-mVenus(attp2) / +	OvAbg/TH-FLP > CsChrimson
Supplementary Figure 2k-l	w-; VT038154-p65-AD(attp40), UAS>Stop>Kir2.1-EGFP(VIE-19A) / TH-FLP; dsxDBD / +	OvAbg/TH-FLP > Kir2.1
Supplementary Figure 3	Control: w- / DL; empty-p65-AD(attp40) / +; dsxDBD / 10XUAS-IVS-eGFPKir2.1 Test: w- / DL; VT038154-p65-AD(attp40) / +; dsxDBD / 10XUAS-IVS-eGFPKir2.1	empty control > Kir2.1 OvAbg > Kir2.1
Supplementary Figure 4	Control: w-; empty-p65-AD(attp40), UAS>Stop>Kir2.1-EGFP(VIE-19A) / 8xLexaop2-FLP(attp40); dsxDBD / Gad1-LexA:QFAD (MI09277) Test: w-; VT038154-p65-AD(attp40), UAS>Stop>Kir2.1-EGFP(VIE-19A) / 8xLexaop2-FLP(attp40); dsxDBD / Gad1-LexA:QFAD (MI09277)	empty control > Kir2.1 OvAbg/Gad1 > Kir2.1
Supplementary Figure 5a-c	w-; VT038154-p65-AD(attp40) / 8xLexaop2-FLP(attp40); dsxDBD, 20XUAS-FRT-stop-FRT-CsChrimson-mVenus(attp2) / ChaT-LexA:QFAD (MI04508)	OvAbg/Cha > CsChrimson
Supplementary Figure 5d	1. w-; VT038154-p65-AD(attp40) / +; dsxDBD / 20XUAS-IVS-CsChrimson-mVenus(attp2) 2. w-; VT038154-p65-AD(attp40) / 8xLexaop2-FLP(attp40); dsxDBD, 20XUAS-FRT-stop-FRT-CsChrimson-mVenus(attp2) / ChaT-LexA:QFAD (MI04508)	OvAbg > CsChrimson OvAbg/Cha > CsChrimson
Supplementary Figure 5e-n	Control: w-; empty-p65-AD(attp40), UAS>Stop>Kir2.1-EGFP(VIE-19A) / 8xLexaop2-FLP(attp40); dsxDBD / ChaT-LexA:QFAD (MI04508) Test: w-; VT038154-p65-AD(attp40), UAS>Stop>Kir2.1-EGFP(VIE-19A) / 8xLexaop2-FLP(attp40); dsxDBD / ChaT-LexA:QFAD (MI04508)	empty control > Kir2.1 OvAbg/Cha > Kir2.1
Supplementary Figure 6a-b	w-; VT038154-p65-AD(attp40) / VGlut-LexA:QFAD (MI04979); dsxDBD, 20XUAS-FRT-stop-FRT-CsChrimson-mVenus(attp2) / 8xLexaop2-FLP(attp2)	OvAbg/VGlut > CsChrimson
Supplementary Figure 6c-h	Control: w-; empty-p65-AD(attp40), UAS>Stop>Kir2.1-EGFP(VIE-19A) / VGlut-LexA:QFAD (MI04979); dsxDBD / 8xLexaop2-FLP(attp2) Test: w-; VT038154-p65-AD(attp40), UAS>Stop>Kir2.1-EGFP(VIE-19A) / VGlut-LexA:QFAD (MI04979); dsxDBD / 8xLexaop2-FLP(attp2)	empty control > Kir2.1 OvAbg/VGlut > Kir2.1
Supplementary Figure 7a and b	w-; Otd-nls:FLPo(attp40) / +; VT040574-GAL4(attp2) / 20XUAS-FRT-stop-FRT-CsChrimson-mVenus(attp2)	oviDN-GAL4/Otd-FLP > CsChrimson
Supplementary Figure 7c-g	w-; VT038154-LexA(attp40) / +; 13XLexAop2-IVS-CsChrimson-mVenus(attp2)	VT038154-LexA > CsChrimson
