# Supplementary material for: Neuronal substrates of egg-laying behaviour at the abdominal ganglion of Drosophila melanogaster
Source: Sci Rep. 2023 Dec 11;13:21941. doi: 10.1038/s41598-023-48109-1 (PMC10713638; doi:10.1038/s41598-023-48109-1)
Supplement: Supplementary file 12 — Supplementary Table 3. [file 41598_2023_48109_MOESM12_ESM.xlsx]

## Sheet: Sheet1
Figure	Groups	N	Normally distributed*	Equal variance**	Statistical test	p-value
2k	a) OvAbg Kir2.1 silencing	45	no	no	Mann-Whitney test	< 0.0001 (****)
	b) empty control	55	no
2l	a) OvAbg Kir2.1 silencing	32	NA	NA	Fisher´s exact test	< 0.0001 (****)
	b) empty control	36	NA	NA
3b	Pre: a) OvAbg GtACR1 silencing	19	no	yes	Mann-Whitney test	= 0.1340 (ns)
	b) empty control	8	yes
	Silencing: c) OvAbg GtACR1 silencing	19	no	no	Mann-Whitney test	= 6.44E-06 (****)
	d) empty control	8	yes
	Post: e) OvAbg GtACR1 silencing	19	no	yes	Mann-Whitney test	= 0.0151 (*)
	f) empty control	8	yes
3c	Pre: a) OvAbg GtACR1 silencing	19	no	yes	Mann-Whitney test	= 0.1341 (ns)
	b) empty control	8	yes
	Silencing: c) OvAbg GtACR1 silencing	19	no	yes	Mann-Whitney test	= 8.11E-06 (****)
	d) empty control	8	yes
	Post: e) OvAbg GtACR1 silencing	19	no	yes	Mann-Whitney test	= 0.0106 (*)
	f) empty control	8	yes
3d	Pre: a) OvAbg GtACR1 silencing	19	yes	yes	t-test	= 0.2259 (ns)
	b) empty control	8	yes
	Silencing: c) OvAbg GtACR1 silencing	19	yes	no	t-test with Welch´s correction	= 0.0023 (**)
	d) empty control	8	yes
	Post: e) OvAbg GtACR1 silencing	19	no	yes	Mann-Whitney test	= 0.0106 (*)
	f) empty control	8	yes
3e	Pre: a) OvAbg GtACR1 silencing	19	no	yes	Mann-Whitney test	= 0.1341 (ns)
	b) empty control	8	yes
	Silencing: c) OvAbg GtACR1 silencing	19	yes	no	t-test with Welch´s correction	= 0.0023 (**)
	d) empty control	8	yes
	Post: e) OvAbg GtACR1 silencing	19	no	yes	Mann-Whitney test	= 0.0106 (*)
	f) empty control	8	yes
3f	Pre: a) OvAbg GtACR1 silencing	19	yes	yes	t-test	= 0.0680 (ns)
	b) empty control	8	yes
	Silencing: c) OvAbg GtACR1 silencing	19	yes	no	t-test with Welch´s correction	= 0.0013 (**)
	d) empty control	8	yes
	Post: e) OvAbg GtACR1 silencing	19	no	yes	Mann-Whitney test	= 0.0151 (*)
	f) empty control	8	yes
3g	Pre: a) OvAbg GtACR1 silencing	19	yes	yes	t-test	= 0.9607 (ns)
	b) empty control	8	yes
	Silencing: c) OvAbg GtACR1 silencing	19	no	yes	Mann-Whitney test	= 0.4893 (ns)
	d) empty control	8	yes
	Post: e) OvAbg GtACR1 silencing	19	no	yes	Mann-Whitney test	= 0.0286 (*)
	f) empty control	8	yes
3h	Pre: a) OvAbg GtACR1 silencing	15	no	yes	Mann-Whitney test	= 0.0604 (ns)
	b) empty control	7	yes
	Silencing: c) OvAbg GtACR1 silencing	19	yes	no	t-test with Welch´s correction	= 9.17E-05 (****)
	d) empty control	8	yes
	Post: e) OvAbg GtACR1 silencing	7	no	yes	Mann-Whitney test	= 0.0058 (**)
	f) empty control	6	no
3i	Pre: a) OvAbg GtACR1 silencing	19	yes	yes	t-test	= 0.6449 (ns)
	b) empty control	8	yes
	Silencing: c) OvAbg GtACR1 silencing	19	no	yes	Mann-Whitney test	= 0.0440 (*)
	d) empty control	8	yes
	Post: e) OvAbg GtACR1 silencing	19	no	yes	Mann-Whitney test	= 0.4784 (ns)
	f) empty control	8	yes
3j	Pre: a) OvAbg GtACR1 silencing	19	no	yes	Mann-Whitney test	= 0.3355 (ns)
	b) empty control	8	yes
	Silencing: c) OvAbg GtACR1 silencing	14	no	yes	Mann-Whitney test	= 0.0220 (*)
	d) empty control	8	yes
	Post: e) OvAbg GtACR1 silencing	16	yes	yes	t-test	= 0.4843 (ns)
	f) empty control	7	yes
3l	Pre: a) OvAbg GtACR1 silencing	19	yes	yes	t-test	= 0.8649 (ns)
	b) empty control	8	yes
	Silencing: c) OvAbg GtACR1 silencing	19	no	yes	Mann-Whitney test	= 0.0002 (***)
	d) empty control	8	yes
	Post: e) OvAbg GtACR1 silencing	19	no	yes	Mann-Whitney test	= 0.2848 (ns)
	f) empty control	8	no
3m	Pre: a) OvAbg GtACR1 silencing	19	no	yes	Mann-Whitney test	= 0.1862 (ns)
	b) empty control	8	no
	Silencing: c) OvAbg GtACR1 silencing	19	yes	no	Mann-Whitney test	= 0.0001 (****)
	d) empty control	8	no
	Post: e) OvAbg GtACR1 silencing	19	no	yes	Mann-Whitney test	= 0.2069 (ns)
	f) empty control	8	no
3n	Pre: a) OvAbg GtACR1 silencing	19	no	yes	Mann-Whitney test	= 0.0872 (ns)
	b) empty control	8	yes
	Silencing: c) OvAbg GtACR1 silencing	19	no	yes	Mann-Whitney test	= 0.0084 (**)
	d) empty control	8	yes
	Post: e) OvAbg GtACR1 silencing	19	no	yes	Mann-Whitney test	= 0.0887 (ns)
	f) empty control	8	no
4d	a) OvAbg/Gad1 Stop>Kir2.1 silencing	22	no	yes	Mann-Whitney test	= 0.0143 (*)
	b) empty control	36	no
4e	a) OvAbg/Gad1 Stop>Kir2.1 silencing	22	no	yes	Mann-Whitney test	=0.0013 (**)
	b) empty control	36	no
4f	a) OvAbg/Gad1 Stop>Kir2.1 silencing	22	no	yes	Mann-Whitney test	=0.0027 (**)
	b) empty control	36	no
4g	a) OvAbg/Gad1 Stop>Kir2.1 silencing	22	no	yes	Mann-Whitney test	=0.0073 (**)
	b) empty control	36	no
4h	a) OvAbg/Gad1 Stop>Kir2.1 silencing	22	no	yes	Mann-Whitney test	= 0.0059 (**)
	b) empty control	36	no
4i	a) OvAbg/Gad1 Stop>Kir2.1 silencing	22	no	yes	Mann-Whitney test	= 0.0687 (ns)
	b) empty control	36	no
4j	a) OvAbg/Gad1 Stop>Kir2.1 silencing	22	no	yes	Mann-Whitney test	= 0.3305 (ns)
	b) empty control	36	no
4k	a) OvAbg/Gad1 Stop>Kir2.1 silencing	22	no	no	Mann-Whitney test	= 0.0160 (*)
	b) empty control	36	no
4l	a) OvAbg/Gad1 Stop>Kir2.1 silencing	22	no	no	Mann-Whitney test	= 0.3503 (ns)
	b) empty control	36	no
4m	a) OvAbg/Gad1 Stop>Kir2.1 silencing	22	no	yes	Mann-Whitney test	= 0.0289 (*)
	b) empty control	36	no
4n	a) OvAbg/Gad1 Stop>Chrimson activation	40	no	no	Mann-Whitney test	< 0.0001 (****)
	b) empty control	29	no
4o	a) OvAbg/Gad1 Stop>Chrimson activation	35	NA	NA	Fisher´s exact test	< 0.0001 (****)
	b) empty control	25	NA	NA
5d	a) OvAbg/Cha Stop>Kir2.1 silencing	25	no	no	Mann-Whitney test	< 0.0001 (****)
	b) empty control	45	yes
5e	a) OvAbg/Cha Stop>Kir2.1 silencing	19	NA	NA	Fisher´s exact test	< 0.0001 (****)
	b) empty control	28	NA	NA
5h	a) OvAbg/Cha Stop>Chrimson activation	24	NA	NA	Fisher´s exact test	< 0.0001 (****)
	b) empty control	25	NA	NA
5j	a) OvAbg/Cha Stop>Chrimson activation	24	no	yes	Mann-Whitney test	< 0.0001 (****)
	b) OvAbg Chrimson activation	9	yes
6d	a) OvAbg/VGlut Stop>Chrimson activation (Mated)	138	NA	NA	Fisher´s exact test	< 0.0001 (****)
	b) OvAbg/VGlut Stop>Chrimson activation (Virgin)	79	NA	NA
6f	a) OvAbg/VGlut Stop>Kir2.1 silencing	38	no	yes	Mann-Whitney test	= 0.0003 (***)
	b) empty control	26	yes
6g	a) OvAbg/VGlut Stop>Kir2.1 silencing	38	no	no	Mann-Whitney test	= 0.0002 (***)
	b) empty control	26	yes
6h	a) OvAbg/VGlut Stop>Kir2.1 silencing	38	no	no	Mann-Whitney test	= 4.13E-06 (****)
	b) empty control	26	no
6i	a) OvAbg/VGlut Stop>Kir2.1 silencing	38	no	no	Mann-Whitney test	= 2.99E-06 (****)
	b) empty control	26	no
6j	a) OvAbg/VGlut Stop>Kir2.1 silencing	38	no	yes	Mann-Whitney test	= 0.2132 (ns)
	b) empty control	26	yes
6k	a) OvAbg/VGlut Stop>Kir2.1 silencing	38	no	no	Mann-Whitney test	= 0.0124 (*)
	b) empty control	26	no
6l	a) OvAbg/VGlut Stop>Kir2.1 silencing	38	no	yes	Mann-Whitney test	= 0.0005 (***)
	b) empty control	26	no
7j	Ovipositor contact: 1) oviDN CsChrimson activation	89	NA	NA	Fisher´s exact test	> 0.9999 (ns)
	2) oviDN act + VT038154 Kir2.1 sil	91	NA	NA
7j	Abdomen bending with ovipositor contact:	-	-	-	-	-
	1) oviDN CsChrimson activation	89	NA	NA	Fisher´s exact test	< 0.0001 (****)
	2) oviDN act + VT038154 Kir2.1 sil	91	NA	NA
7j	Burrowing: 1) oviDN CsChrimson activation	89	NA	NA	Fisher´s exact test	< 0.0001 (****)
	2) oviDN act + VT038154 Kir2.1 sil	91	NA	NA
7j	Egg deposition: 1) oviDN CsChrimson activation	89	NA	NA	Fisher´s exact test	= 0.0007 (***)
	2) oviDN act + VT038154 Kir2.1 sil	91	NA	NA
Supplementary Fig. 1q	a) OvAbg Kir2.1 silencing	62	NA	NA	Fisher´s exact test	= 0.0608 (ns)
	b) empty control	60	NA	NA
Supplementary Fig. 2k	a) OvAbg/TH-FLP Stop>Kir2.1 silencing	53	no	no	Mann-Whitney test	= 0.0164 (*)
	b) empty control	55	no
Supplementary Fig. 2l	a) OvAbg/TH-FLP Stop>Kir2.1 silencing	44	NA	NA	Fisher´s exact test	= 0.4783 (ns)
	b) empty control	48	NA	NA
Supplementary Fig. 3b	a) OvAbg Kir2.1 silencing	15	no	no	Mann-Whitney test	= 4.06E-05 (****)
	b) empty control	15	yes
Supplementary Fig. 3c	a) OvAbg Kir2.1 silencing	15	no	no	Mann-Whitney test	= 4.06E-05 (****)
	b) empty control	15	yes
Supplementary Fig. 3d	a) OvAbg Kir2.1 silencing	15	no	no	Mann-Whitney test	= 4.06E-05 (****)
	b) empty control	15	yes
Supplementary Fig. 3e	a) OvAbg Kir2.1 silencing	15	no	no	Mann-Whitney test	= 4.06E-05 (****)
	b) empty control	15	yes
Supplementary Fig. 3f	a) OvAbg Kir2.1 silencing	15	no	no	Mann-Whitney test	= 4.04E-05 (****)
	b) empty control	15	yes
Supplementary Fig. 3g	a) OvAbg Kir2.1 silencing	15	no	yes	Mann-Whitney test	= 0.0287 (*)
	b) empty control	15	no
Supplementary Fig. 3h	a) OvAbg Kir2.1 silencing	15	no	yes	Mann-Whitney test	= 0.1209 (ns)
	b) empty control	15	no
Supplementary Fig. 3i	a) OvAbg Kir2.1 silencing	15	no	no	Mann-Whitney test	= 0.0041 (**)
	b) empty control	15	yes
Supplementary Fig. 3k	a) OvAbg Kir2.1 silencing	15	no	yes	Mann-Whitney test	= 0.3047 (ns)
	b) empty control	15	no
Supplementary Fig. 4a	a) OvAbg/Gad1 Stop>Kir2.1 silencing	22	no	no	Mann-Whitney test	= 0.1379 (ns)
	b) empty control	36	no
Supplementary Fig. 4b	a) OvAbg/Gad1 Stop>Kir2.1 silencing	49	yes	no	Mann-Whitney test	= 0.9276 (ns)
	b) empty control	46	no
Supplementary Fig. 5d	a) OvAbg/Cha Stop>Chrimson activation	4	no	yes	Mann-Whitney test	= 0.1869 (ns)
	b) OvAbg Chrimson activation	4	no
Supplementary Fig. 5e	a) OvAbg/Cha Stop>Kir2.1 silencing	27	no	no	Mann-Whitney test	= 4.24E-10 (****)
	b) empty control	25	no
Supplementary Fig. 5f	a) OvAbg/Cha Stop>Kir2.1 silencing	27	no	no	Mann-Whitney test	= 3.78E-11 (****)
	b) empty control	25	no
Supplementary Fig. 5g	a) OvAbg/Cha Stop>Kir2.1 silencing	27	no	no	Mann-Whitney test	= 9.70E-11 (****)
	b) empty control	25	yes
Supplementary Fig. 5h	a) OvAbg/Cha Stop>Kir2.1 silencing	27	no	no	Mann-Whitney test	= 2.44E-11 (****)
	b) empty control	25	no
Supplementary Fig. 5i	a) OvAbg/Cha Stop>Kir2.1 silencing	27	no	no	Mann-Whitney test	= 7.56E-11 (****)
	b) empty control	25	no
Supplementary Fig. 5j	a) OvAbg/Cha Stop>Kir2.1 silencing	27	no	yes	Mann-Whitney test	= 0.0311 (*)
	b) empty control	25	no
Supplementary Fig. 5k	a) OvAbg/Cha Stop>Kir2.1 silencing	27	no	yes	Mann-Whitney test	= 1.03E-05 (****)
	b) empty control	25	yes
Supplementary Fig. 5l	a) OvAbg/Cha Stop>Kir2.1 silencing	27	no	no	Mann-Whitney test	= 0.0006 (***)
	b) empty control	25	no
Supplementary Fig. 5m	a) OvAbg/Cha Stop>Kir2.1 silencing	27	no	yes	Mann-Whitney test	= 0.4890 (ns)
	b) empty control	25	no
Supplementary Fig. 5n	a) OvAbg/Cha Stop>Kir2.1 silencing	27	no	no	Mann-Whitney test	=1.41E-05 (****)
	b) empty control	25	no
Supplementary Fig. 6b	a) OvAbg/VGlut Stop>Chrimson activation (Deprived)	185	NA	NA	Fisher´s exact test	= 0.1497 (ns)
	b) OvAbg/VGlut Stop>Chrimson activation (No deprived)	197	NA	NA
Supplementary Fig. 6e	a) OvAbg/VGlut Stop>Kir2.1 silencing	38	no	yes	Mann-Whitney test	= 0.2918 (ns)
	b) empty control	26	no
Supplementary Fig. 6f	a) OvAbg/VGlut Stop>Kir2.1 silencing	38	no	yes	Mann-Whitney test	= 0.3962 (ns)
	b) empty control	26	no
Supplementary Fig. 6g	a) OvAbg/VGlut Stop>Kir2.1 silencing	38	no	yes	Mann-Whitney test	= 0.0693 (ns)
	b) empty control	26	no
Supplementary Fig. 6h	a) OvAbg/VGlut Stop>Kir2.1 silencing	38	no	no	Mann-Whitney test	= 0.4001 (ns)
	b) empty control	26	yes
NA = not applicable
* To test for normal distribution: Shapiro's Test, D'Agostino's Test, Anderson-Darling test and Kolmogorov-Smirnov test.
** To test for the homogeneity of variance: Levene´s test for non-normally distributed samples and Bartlett´s test for normally distributed samples.
